# Supplementary material for: Hematological Malignancy in a Hypophysectomised Acromegalic Patient Under 4-Year Therapy with Somatostatin Analogues: From a Rib Lump Underlying Bone Plasmatocytoma Features to Multiple Myeloma
Source: Diagnostics (Basel). 2025 Oct 17;15(20):2623. doi: 10.3390/diagnostics15202623 (PMC12563066; doi:10.3390/diagnostics15202623)
Supplement: Supplementary file 1 [file diagnostics-15-02623-s001.zip]

Archive with 1 entries (1 files):
- diagnostics-3901162-supplementary.pdf
